# Supplementary material for: Cytolinker Gas2L1 regulates axon morphology through microtubule‐modulated actin stabilization
Source: EMBO Rep. 2019 Sep 5;20(11):e47732. doi: 10.15252/embr.201947732 (PMC6831992; doi:10.15252/embr.201947732)
Supplement: Supplementary file 2 — Movie EV1 [file EMBR-20-e47732-s002.zip]

Archive with 3 entries (2 files):
- Movie_EV1/
- Movie_EV1/Movie_EV1.avi
- Movie_EV1/README.txt
