# Supplementary material for: Cytolinker Gas2L1 regulates axon morphology through microtubule‐modulated actin stabilization
Source: EMBO Rep. 2019 Sep 5;20(11):e47732. doi: 10.15252/embr.201947732 (PMC6831992; doi:10.15252/embr.201947732)
Supplement: Supplementary file 2 — Movie EV1 [file EMBR-20-e47732-s002.zip › Movie_EV1/README.txt]

Movie EV1.
Timelapse showing the dynamics of a Gas2L1 (G2L1)-F-actin-MT bundle, as shown in Figures 2I-K. The MT shows dynamic instability, and Gas2L1 localizes specifically to the MT/actin overlaps. As soon as the MT undergoes a catastrophe, Gas2L1 disappears and the actin filaments that initially co-aligned with the MT disperse. When the MT regrows, Gas2L1 reappears and actin filaments again co-align with the MT. Actin concentration is 1 �M. 

Data information:
20 frames per second, 20 min timelapse. Scale bar: 2.5 �m.
